# Supplementary material for: Metabolic Effects of Sodium Thiosulfate During Resuscitation from Trauma and Hemorrhage in Cigarette-Smoke-Exposed Cystathionine-γ-Lyase Knockout Mice
Source: Biomedicines. 2024 Nov 12;12(11):2581. doi: 10.3390/biomedicines12112581 (PMC11591741; doi:10.3390/biomedicines12112581)
Supplement: Supplementary file 1 [file biomedicines-12-02581-s001.zip]

Archive with 1 entries (1 files):
- biomedicines-3260475-supplementary.pdf
